# Supplementary material for: Voluntary torque production is unaffected by changes in local thermal sensation during normothermia and hyperthermia
Source: Exp Physiol. 2023 Feb 20;108(4):607–20. doi: 10.1113/EP090644 (PMC10103871; doi:10.1113/EP090644)
Supplement: Supplementary file 1 — Statistical Summary Document [file EPH-108-607-s001.xlsx]

## Sheet: Statistical Summary Table
Statistical Summary Document
Manuscript Title:	Voluntary torque production is unaffected by changes in local thermal sensation during normothermia and hyperthermia.
Authors:	Ralph Joseph Frederick Hills Gordon, Neale Anthony Tillin, Ceri Elen Diss, Christopher James Tyler
Animal model used, if applicable:	N/A
Underlying hypothesis:	This investigation tests the hypothesis that direct manipulation of local thermal sensation of the head and neck will influence voluntary torque output: namely cooling during hyperthymia will attenuate the expected reduction in neural drive and voluntary torque, while heating in normothermia will reduce neural drive and voluntary torque, independent of core body temperature.
Definitions of ‘n’:	[Define ‘n’. If definitions differ, please indicate which definition applies to which experimental question number.]
Statistical summary table:	Question 1: n = manipulation of local thermal sensation in temperate and hot conditions during exercise bout and passive rest
	Question 2: n = manipulation of local thermal sensation in temperate and hot conditions during neuromuscular assessment.
Experimental question number	Finding/ conclusion	Experimental location/variable	Mean value	Standard Deviation	n	Exact P value	Figure/table in which data are presented	Units	Data comparisons	Statistical test	Any other experimental factors	Comments
Multiple tests of the same question are shown in different rows		e.g. cortex vs cerebellum or genotype	(or other summary statistic)	(SD)	(value)	If P is considered significant against a stated confidence limit, authors may indicate this in bold.The exact value must be stated unless P is less than 0.0001, in which case < is permitted.			e.g. WT vs KO		e.g. subjects’ age or sex	e.g. observation
1	Tre: increased over time. Greater in HOT and HOTcool than NEU and NEUhot	NEU	37.178	0.796036	9	<0.0001 for environmental condition, time and interaction effect	Figure 3	°C	Condition x time	2-way ANOVA
		NEUhot	37.223	0.796036
		HOT	38.586	0.794593
		HOTcool	38.544	0.794593
1	Tsk: increased overtime. Greater in HOT and HOTcool than NEU and NEUhot	NEU	32.284	1.32442	9	<0.0001 for environmental condition, time and interaction effect	Figure 3	°C	Condition x time	2-way ANOVA
		NEUhot	33.071	0.699307
		HOT	38.799	1.32442
		HOTcool	37.816	1.32528
1	Thead: increased over time. Greater in HOT and NEUhot than NEU and HOTcool	NEU	34.231	1.59527	8	<0.0001 for environmental condition, time and interaction effect	Figure 3	°C	Condition x time	2-way ANOVA
		NEUhot	39.174	1.59527
		HOT	40.209	1.59527
		HOTcool	36.729	1.59527
1	Tneck: increased over time. Greater in HOT and NEUhot than NEU and HOTcool	NEU	33.945	1.83274	9	<0.0001 for environmental condition, time and interaction effect	Figure 3	°C	Condition x time	2-way ANOVA
		NEUhot	37.547	1.83336
		HOT	39.231	1.83336
		HOTcool	35.763	1.83336
1	HR: increased over time. Greater in HOT and NEUhot than NEU and HOTcool	NEU	83.896	6.25736	9	<0.0001 for environmental condition, time and interaction effect	Figure 3	bpm	Condition x time	2-way ANOVA
		NEUhot	84.813	6.2019
		HOT	142.042	26.9801
		HOTcool	135.894	6.25736
1	TC: increased over time. Greater in HOT and HOTcool than NEU and NEUhot	NEU	1.063	1.21691	9	<0.0001 for environmental condition, time and interaction effect	Figure 4		Condition x time	2-way ANOVA
		NEUhot	1.354	1.21785
		HOT	3.257	2.89325
		HOTcool	2.736	1.21785
1	Tsbody: increased over time. Greater in HOT and HOTcool than NEU and NEUhot	NEU	3.927	1.40517	9	<0.0001 for environmental condition, time and interaction effect	Figure 4		Condition x time	2-way ANOVA
		NEUhot	4.101	1.40435
		HOT	7.024	1.40435
		HOTcool	6.538	1.40517
1	Tshead: increased over time. Greater in HOT and NEUhot than NEU and HOTcool	NEU	4.122	1.60571	9	<0.0001 for environmental condition, time and interaction effect	Figure 4		Condition x time	2-way ANOVA
		NEUhot	5.128	1.60571
		HOT	7.035	1.60571
		HOTcool	5.528	1.60643
2	Tre: greater in HOT and HOTcool than NEU and NEUhot	NEU	37	0.3	9	<0.0001	Table 1	°C	Main effect of experiemtnal condition	1-way ANOVA		See multiple comparisions tab
		NEUhot	37.1	0.2
		HOT	39.6	0.1
		HOTcool	39.4	0.1
2	Tsk: greater in HOT and HOTcool than NEU and NEUhot	NEU	32.2	0.8	9	<0.0001	Table 1	°C	Main effect of experiemtnal condition	1-way ANOVA		See multiple comparisions tab
		NEUhot	33.4	0.8
		HOT	39.8	0.5
		HOTcool	37.5	0.5
2	Thead: greater in HOT and NEUhot than NEU and HOTcool	NEU	34.9	0.3	8	<0.0001	Table 1	°C	Main effect of experiemtnal condition	1-way ANOVA		See multiple comparisions tab
		NEUhot	43.5	1.9
		HOT	40.7	0.8
		HOTcool	35.2	2.2
2	Tneck: greater in HOT and NEUhot than NEU and HOTcool	NEU	33.5	0.7	9	<0.0001	Table 1	°C	Main effect of experiemtnal condition	1-way ANOVA		See multiple comparisions tab
		NEUhot	41.2	1.8
		HOT	40	0.4
		HOTcool	32.4	2.9
2	HR: greater in HOT and NEUhot than NEU and HOTcool	NEU	74	9	9	<0.0001	Table 1	bpm	Main effect of experiemtnal condition	1-way ANOVA		See multiple comparisions tab
		NEUhot	85	14
		HOT	146	19
		HOTcool	144	14
2	TC: greater in HOT and HOTcool than NEU and NEUhot	NEU	1.1	0.2	9	<0.0001	Table 1		Main effect of experiemtnal condition	1-way ANOVA		See multiple comparisions tab
		NEUhot	1.6	0.6
		HOT	3.8	0.4
		HOTcool	2.9	0.9
2	Tsbody: greater in HOT and HOTcool than NEU and NEUhot	NEU	3.8	0.4	9	<0.0001	Table 1		Main effect of experiemtnal condition	1-way ANOVA		See multiple comparisions tab
		NEUhot	4.2	0.9
		HOT	7.7	0.4
		HOTcool	6.8	1
2	Tsneck: greater in HOT and NEUhot than NEU and HOTcool	NEU	4.1	0.4	9	<0.0001	Table 1		Main effect of experiemtnal condition	1-way ANOVA		See multiple comparisions tab
		NEUhot	6.2	0.8
		HOT	7.7	0.4
		HOTcool	5	1.8
2	Greater bm change in HOT than NEU	NEU	0.2	0.3	9	0.032	In text - results	%	Main effect of experiemtnal condition	1-way ANOVA		See multiple comparisions tab
		NEUhot	0.3	0.3
		HOT	0.5	0.4
		HOTcool	1	0.7
2	Greater sweat rate in HOT and HOTcool than NEU and NEUhot	NEU	0.2	0.1	9	<0.0001	In text - results	L·h	Main effect of experiemtnal condition	1-way ANOVA		See multiple comparisions tab
		NEUhot	0.3	0.1
		HOT	1.7	0.2
		HOTcool	1.3	0.4
2	Faster rate of rise in Tre HOT than HOTcool	NEU	0	0	9	<0.0001	In text - results	°C·min	Main effect of experiemtnal condition	1-way ANOVA		See multiple comparisions tab
		NEUhot	0	0
		HOT	0.03	0.01
		HOTcool	0.05	0.01
2	No change in MVT	NEU	206.252	57.9249	9	0.463	Figure 5	Nm	No main effect of experiemtnal condition	1-way ANOVA
		NEUhot	210.476	66.0388
		HOT	202.097	60.6741
		HOTcool	206.826	72.2101
2	No change in RTD 0-50	NEU	916.615	253.735	9	0.232	Figure 5	Nm.s	No main effect of experiemtnal condition	1-way ANOVA
		NEUhot	924.991	211.47
		HOT	1165.09	454.375
		HOTcool	1087.35	594.079
2	No change in RTD 0-100	NEU	1145.32	319.291	9	0.061	Figure 5	Nm.s	No main effect of experiemtnal condition	1-way ANOVA
		NEUhot	1142.01	346.033
		HOT	1299.28	419.54
		HOTcool	1259.34	482.971
2	No change in RTD 0-150	NEU	1029.32	284.495	9	0.643	Figure 5	Nm.s	No main effect of experiemtnal condition	1-way ANOVA
		NEUhot	1001.61	309.331
		HOT	1039.69	322.904
		HOTcool	975.698	342.015
2	Main effect on EMGmvt but non statsitical post hoc differences	NEU	7.77887	2.70617	9	0.019	Table 2	%	Main effect of experiemtnal condition	1-way ANOVA		See multiple comparisions tab
		NEUhot	7.02476	1.90096
		HOT	5.23753	2.33398
		HOTcool	6.51055	2.39878
2	Main effect on VA but non statsitical post hoc differences	NEU	88.3333	10.247	9	0.047	Table 2	%	Main effect of experiemtnal condition	1-way ANOVA		See multiple comparisions tab
		NEUhot	86.6667	13.775
		HOT	82.5556	11.5446
		HOTcool	83.6667	12.2984
2	No change in EMG 0-50	NEU	7.60127	1.27016	9	0.064	Table 2	%	No main effect of experiemtnal condition	1-way ANOVA
		NEUhot	6.75858	1.40325
		HOT	5.81811	0.984426
		HOTcool	6.41196	1.93115
2	EMG 0-100 HOT lower than NEU	NEU	8.04712	1.24681	9	0.003	Table 2	%	Main effect of experiemtnal condition	1-way ANOVA		See multiple comparisions tab
		NEUhot	7.57459	1.11397
		HOT	6.08509	0.975213
		HOTcool	6.84687	1.32411
2	EMG 0-150 HOT lower than NEU	NEU	7.77355	1.26611	9	0.002	Table 2	%	Main effect of experiemtnal condition	1-way ANOVA		See multiple comparisions tab
		NEUhot	7.2877	0.981857
		HOT	5.77286	0.983574
		HOTcool	6.7651	1.3202
2	Twitch PT greater in HOT and HOTcool than NEU	NEU	31.9727	13.4859	9	<0.0001	Table 3	Nm	Main effect of experiemtnal condition	1-way ANOVA		See multiple comparisions tab
		NEUhot	36.3656	14.3264
		HOT	47.2233	19.0264
		HOTcool	41.8623	17.6053
2	Twitch RTD50 greater in HOT and HOTcool than NEU	NEU	488.104	218.483	9	<0.0001	Table 3	Nm.s	Main effect of experiemtnal condition	1-way ANOVA		See multiple comparisions tab
		NEUhot	553.198	227.75
		HOT	826.556	336.317
		HOTcool	709.637	298.8
2	Twitch pRTD greater in HOT and HOTcool than NEU and NEUhot	NEU	1045.9	337.164	9	<0.0001	Table 3	Nm.s	Main effect of experiemtnal condition	1-way ANOVA		See multiple comparisions tab
		NEUhot	1180.73	372.861
		HOT	1795.81	646.832
		HOTcool	1590.56	518.198
2	Twitch TPT HOT lower than NEUhot	NEU	79.5075	7.23102	9	0.009	Table 3	ms	Main effect of experiemtnal condition	1-way ANOVA		See multiple comparisions tab
		NEUhot	82.4071	7.62817
		HOT	73.755	5.64117
		HOTcool	72.7039	10.0492
2	Twitch HRT HOT and HOTcool lower than NEU and NEUhot	NEU	76.2583	14.0157	9	<0.0001	Table 3	ms	Main effect of experiemtnal condition	1-way ANOVA		See multiple comparisions tab
		NEUhot	76.8981	13.2335
		HOT	51.0342	10.9291
		HOTcool	56.78	10.4563
2	No change in Octet PT	NEU	149.558	51.0849	9	0.16	Table 3	Nm	Main effect of experiemtnal condition	1-way ANOVA		See multiple comparisions tab
		NEUhot	151.035	51.9459
		HOT	162.971	55.4673
		HOTcool	148.656	42.8668
2	Octet RTD50 HOT and HOTcool greater than NEU and NEUhot	NEU	1647.69	527.569	9	<0.0001	Table 3	Nm.s	Main effect of experiemtnal condition	1-way ANOVA		See multiple comparisions tab
		NEUhot	1677.4	557.395
		HOT	2089.12	630.793
		HOTcool	1911.91	571.292
2	Octet pRTD HOT greater than NEU and NEUhot	NEU	3250.28	974.124	9	<0.0001	Table 3	Nm.s	Main effect of experiemtnal condition	1-way ANOVA		See multiple comparisions tab
		NEUhot	3294.71	930.012
		HOT	4409.64	1499.67
		HOTcool	3987.19	1280.96
2	Octet TPT HOT and HOTcool lower than NEU and NEUhot	NEU	133.161	6.19582	9	<0.0001	Table 3	ms	Main effect of experiemtnal condition	1-way ANOVA		See multiple comparisions tab
		NEUhot	135.498	5.79682
		HOT	116.344	8.00295
		HOTcool	119.114	10.7871
2	Octet HRT HOT and HOTcool lower than NEU and NEUhot	NEU	76.2514	16.3109	9	<0.0001	Table 3	ms	Main effect of experiemtnal condition	1-way ANOVA		See multiple comparisions tab
		NEUhot	73.3826	10.0527
		HOT	51.3503	15.476
		HOTcool	51.8256	13.3092

## Sheet: P value bonferroni comparisions
			post hoc paired comparisons (P)
			NEU			NEUhot		HOT
Dependant varibale	n	Main effect of Trial (P)	NEUhot	HOT	HOTcool	HOT	HOTcool	HOTcool
Tre	9	0	0.999	0	0	0	0	0.051
Tskn	9	0	0.034	0	0	0	0	0
Tneck	9	0	0	0	0.999	0.646	0	0
Thead	8	0	0	0	0.999	0.026	0.002	0.008
HR	9	0	0.167	0	0	0	0	0.999
TSBody	9	0	0.841	0	0	0	0	0.124
TSHead	9	0	0	0	0.999	0.003	0.402	0.01
TC	9	0	0.306	0	0.001	0	0.016	0.139
Body mass change %	9	0.032	0.999	0.042	0.181	0.692	0.221	0.999
Sweat rate	9	0	0.028	0.001	0	0.001	0	0.242
Rate of rise Tre	9	0	0.999	0	0.001	0	0	0.002
MVT	9	0.463
RTD 0-50	9	0.232
RTD 0-100	9	0.061
RTD 0-150	9	0.643
EMGMVT	9	0.019	0.999	0.145	0.999	0.35	0.999	0.195
VA	9	0.047	0.999	0.377	0.472	0.718	0.999	0.999
EMG 0-50	9	0.064
EMG 0-100	9	0.003	0.784	0.035	0.094	0.167	0.999	0.999
EMG 0-150	9	0.002	0.67	0.028	0.349	0.115	0.999	0.559
Twitch PT	9	0	0.602	0.002	0.015	0.072	0.933	0.091
Twitch RTD50	9	0	0.459	0.001	0.001	0.013	0.078	0.036
Twitch pRTD	9	0	0.441	0.002	0.002	0.025	0.008	0.461
Twitch TPT	9	0.009	0.999	0.193	0.578	0.031	0.109	0.999
Twitch HRT	9	0	0.999	0	0.023	0.003	0.046	0.376
Octet PT	9	0.16
Octet RTD50	9	0	0.999	0	0.014	0.001	0.224	0.112
Octet pRTD	9	0	0.999	0.003	0.056	0.033	0.153	0.862
Octet TPT	9	0	0.999	0.003	0.012	0.007	0.006	0.999
Octet HRT	9	0	0.999	0	0	0.006	0.001	0.999
